# Supplementary material for: Corticosterone Administration Alters White Matter Tract Structure and Reduces Gliosis in the Sub-Acute Phase of Experimental Stroke
Source: Int J Mol Sci. 2021 Jun 22;22(13):6693. doi: 10.3390/ijms22136693 (PMC8269094; doi:10.3390/ijms22136693)
Supplement: Supplementary file 1 [file ijms-22-06693-s001.zip]

Archive with 1 entries (1 files):
- ijms-1266650-supplementary.pdf
